# Supplementary material for: Dataset of verbal evaluation of umami taste in Europe
Source: Data Brief. 2020 Jan 7;28:105102. doi: 10.1016/j.dib.2019.105102 (PMC6961172; doi:10.1016/j.dib.2019.105102)
Supplement: Multimedia component 1 [file mmc1.xlsx]

## Sheet: Finland
Number of the class	Class (original language: Finnish)	Number of answers	Class (English tranlation)
1	astringoiva, suuta kurova 1	4	1 astringent
2	avokado 2	1	2 avocado
3	chili 3	1	3 chili
4	ei hyvä 4	8	4 not good
5	ei juuri mitään, ei hapan, ei karvas, ei makea, ei suolainen 5	16	5 no (clear) taste, not sour, not bitter, not sweet, not salty
6	ei paha 6	2	6 not bad
7	ei tuttu, vieras 7	2	7 not familiar, unfamiliar
8	eltaantunut 8	1	8 rancid
9	en osaa sanoa 9	1	9 cannot say
10	epämiellyttävä 10	13	10 unpleasant
11	erikoinen 11	1	11 unusual, special
12	etikka, etikkainen 12	4	12 vinegar, vinegary
13	hapan 13	16	13 sour
14	hapanimelä 14	1	14 sweet-and-sour
15	herkkusieni, sieni 15	2	15 champignon, mushroom
16	herne 16	1	16 pea
17	hidas 17	4	17 slow
18	hiki 18	1	18 sweat
19	ikävä 19	1	19 sad
20	iljettävä 20	1	20 disgusting
21	imelä 21	5	21 sugary
22	jauhelihakeitto 22	1	22 soup with minced meat
23	juures 23	1	23 root vegetable
24	jännä 24	1	24 exciting, strange
25	kala 25	4	25 fish
26	kalanmaksaöljy 26	1	26 cod liver oil
27	kana 27	2	27 chicken
28	karvas 28	12	28 bitter
29	kastike 29	1	29 sauce
30	kasvi 30	1	30 plant
31	kevyt 31	1	31 light
32	kinkku 32	1	32 ham
33	kirpeä 33	5	33 sharp, piquant
34	kitkerä 34	7	34 acrid, bitter
35	koivu, puu 35	1	35 birch, wood
36	kuiva 36	2	36 dry
37	kuumottava 37	1	37 burning
38	laimea, lattea 38	7	38 faint, bland
39	lanttu 39	1	39 rutabaga
40	lehdet 40	1	40 leaves
41	leikkele 41	1	41 cold cuts
42	liha, lihaisa 42	33	42 meat, meaty
43	lihakastike, lihapata, lihamarinadi 43	3	43 meat sauce, meat stew, meat marinade
44	lihaliemi, lihaliemikuutio 44	22	44 broth, bouillon, bouillon cube
45	liuotin 45	1	45 solvent
46	lääke 46	3	46 medicin
47	maanläheinen 47	1	47 earthy
48	makea 48	11	48 sweet
49	makkara 49	1	49 sausage
50	maku kielen takaosassa 50	3	50 taste in the posterior tongue
51	manteli 51	1	51 almond
52	marjaisa 52	1	52 berried
53	maukas 53	2	53 tasty, delicious
54	mauste 54	2	54 spice
55	mauton 55	4	55 tasteless
56	mehukas 56	1	56 juicy
57	merellinen 57	2	57 marine
58	merivesi 58	2	58 seawater
59	miellyttävä 59	1	59 pleasant
60	mieto 60	20	60 mild
61	mineraali 61	2	61 mineral
62	multa 62	1	62 earth, soil
63	muovinen 63	1	63 plastic
64	mätä 64	1	64 rotten
65	natriumglutamaatti 65	1	65 sodium glutamate
66	neutraali 66	1	66 neutral
67	nuudeli 67	4	67 noodle
68	oluthiiva 68	1	68 brewer’s yeast
69	outo 69	5	69 odd
70	paha, huono 70	18	70 bad
71	parsakaali 71	1	71 broccoli
72	pehmeä 72	2	72 soft
73	peruna, perunalastut 73	3	73 potato, potato chips
74	pilaantunut 74	2	74 spoiled
75	pistävä 75	4	75 sharp, pungent
76	pitkä 76	1	76 long
77	puhdistusaine 77	1	77 detergent
78	pumpuli 78	1	78 cotton wool
79	puuduttava 79	2	79 numbing
80	pähkinä 80	3	80 nut
81	raparperi 81	1	81 rhubarb
82	rasva, rasvainen 82	3	82 fat, fatty
83	riisikakku 83	1	83 rice cake
84	ruokaisa, täyteläinen 84	4	84 filling, full
85	samea 85	1	85 dim
86	selleri 86	1	86 celery
87	sitruuna 87	1	87 lemon
88	soija 88	1	88 soya
89	sooda 89	1	89 soda
90	suola, suolainen 90	90	90 salt, salty
91	suolakurkku, säilyke 91	5	91 pickled cucumber, canned
92	teollinen, valmisruoka 92	1	92 manufactured, ready-made food
93	tomaatti 93	1	93 tomato
94	tulinen 94	1	94 hot, spicy
95	tunkkainen 95	5	95 musty, stuffy
96	tuttu 96	6	96 familiar
97	tympeä 97	1	97 repulsive
98	umami 98	34	98 umami
99	urheilujuoma 99	1	99 sports drink
100	vahva, voimakas 100	3	100 strong
101	vesi, vetinen 101	8	101 water, watery
102	vichy 102	1	102 vichy, soda water
103	viemäri 103	1	103 drain
104	vitamiinitabletti 104	1	104 vitamin tablet
105	väljähtynyt 105	1	105 flat
106	yrtti 106	1	106 herb
