# Supplementary material for: Dataset of verbal evaluation of umami taste in Europe
Source: Data Brief. 2020 Jan 7;28:105102. doi: 10.1016/j.dib.2019.105102 (PMC6961172; doi:10.1016/j.dib.2019.105102)
Supplement: Multimedia component 2 [file mmc2.xlsx]

## Sheet: Descriptors for Germany
Number of the class	Class (original language: German)	Number of answers
1	bitter 1	41	1 bitter
2	eklig 2	61	2 disgusting
3	Fisch 3	1	3 fish
4	künstlich 4	2	4 artificial
5	Medikament/Flourid beim Zahnarzt 5	3	5 medicine
6	Meerwasser 6	6	6 sea water
7	nicht gut 7	12	7 not good
8	ölig 8	4	8 oily
9	schmeckt nicht, schlecht 9	20	9 bad taste
10	unangenehm 10	3	10 unpleasant
11	verfallenes Essen 11	1	11 expired food
12	Bitterlemon 12	1	12 bitterlemon
13	Brühe/Buillon 13	11	13 broth
14	Bratensoße 14	2	14 gravy
15	Champignon, Pilze, Pilzsoße 15	3	15 mushroom
16	Chinesische Suppe, asiatisches Essen 16	8	16 Chinese food
17	Chips 17	2	17 chips
18	Curry 18	1	18 curry
19	Essen 19	1	19 food
20	Fleisch 20	3	20 meat
21	Fleischbrühe 21	6	21 meatbroth
22	Gebratenes 22	1	22 roasted beef
23	Gemüsebrühe 23	13	23 vegetable broth
24	Gemüsesaft 24	1	24 vegetable juice
25	geschmacklos 25	3	25 tasteless
26	Gewürz 26	3	26 Spice
27	Gyros 27	1	27 Gyros
28	herb 28	1	28 herbs
29	Hühnerbrühe 29	6	29 chicken broth
30	Instantbrühe 30	1	30 instant brot
31	Kartoffeln 31	3	31 potatoes
32	Kohlrabi 32	5	32 kohlrabi
33	Krabben-chips 33	3	33 crab chips
34	kurkuma 34	1	34 curcuma
35	langanhaltend 35	1	35 long-lasting
36	leicht salzig 36	6	36 slightly salty
37	leicht süß 37	1	37 slightly sweet
38	Maggi-Gewürz 38	3	38 instant brot
39	Mandeln 39	1	39 almonds
40	Meeresfrüchte 40	1	40 seefood
41	mild 41	1	41 mild
42	Mineralwasser 42	4	42 mineral water
43	neutral 43	10	43 neutral
44	Nüsse 44	1	44 nuts
45	Paprika 45	1	45 paprika
46	Pfeffer 46	1	46 pepper
47	proteinreiches Essen 47	1	47 high-protein food
48	Reis 48	1	48 rice
49	salzig, Salz 49	108	49 salty, salt
50	Sauer 50	52	50 sour
51	Sojasoße 51	4	51 Soy sauce
52	Soße 52	2	52 sauce
53	Suppe 53	10	53 soup
54	Süß 54	26	54 sweet
55	Umami, Glutamat 55	7	55 Umami, glutamate
56	Wasser, wässrig 56	2	56 water, aqueous
57	würzig 57	10	57 spicy
58	Rührei 58	1	58 scrambled eggs
59	angenehm 59	5	59 pleasant
60	frisch 60	1	60 fresh
61	fruchtig 61	1	61 fruity
62	herzhaft 62	1	62 savory
63	reizend 63	1	63 lovely
64	schmeckt gut 64	7	64 tasty
