# Supplementary material for: Dataset of verbal evaluation of umami taste in Europe
Source: Data Brief. 2020 Jan 7;28:105102. doi: 10.1016/j.dib.2019.105102 (PMC6961172; doi:10.1016/j.dib.2019.105102)
Supplement: Multimedia component 3 [file mmc3.xlsx]

## Sheet: Tabelle2
	Number of the class	Class (original language: Italian)	Number of answers	Class (English tranlation)
	1	acido, un po´acido/aspro 1	22	1 sour
	2	acqua di mare 2	5	2 sea water
	3	acqua salata 3	6	3 salty water
	4	agrodolce 4	5	4 sweet & sour
	5	albume dell'uovo 5	1	5 egg white
	6	amarognolo, amaro 6	16	6 bitter, slightly bitter
	7	aspirina 7	1	7 aspirin
	8	aumenta la salivazione 8	1	8 makes the mouth water
	9	bresaola 9	1	9 bresaola
	10	bosco 10	1	10 woods
	11	brodo 11	11	11 broth
	12	brodo istantaneo /dado 12	11	12 instant broth
	13	brodo vegetale 13	2	13 vegetable broth
	14	buono/gustoso 14	5	14 tasty
	15	carne 15	4	15 meat
	16	crackers/snacks salati 16	3	16 crackers/salty snacks
	17	dolce, dolciastro 17	31	17 sweet, slightly sweet
	18	forte 18	4	18 strong
	19	familiare 19	6	19 familiar
	20	farmaco 20	2	20 medicine
	21	formaggio, grana 21	2	21 cheese, grana padano
	22	fresco 22	4	22 fresh
	23	frizzante 23	1	23 sparkling
	24	fruttato 24	1	24 fruity
	25	funghi 25	1	25 mushroom
	26	gradevole 26	2	26 pleasant
	27	gusto asciutto 27	3	27 dry taste
	28	legno28	1	28 wood
	29	mai sentito 29	4	29 never tasted before
	30	magnesio 30	1	30 magnesium
	31	melone 31	1	31 melon
	32	minestrina 32	2	32 soup
	33	neutro 33	8	33 neutral
	34	non familiare 34	1	34 unfamiliar
	35	non gradevole 35	8	35 unpleasant
	36	non so 36	22	36 don't know
	37	oleoso 37	3	37 oily
	38	olive 38	2	38 olives
	39	pappa reale 39	2	39 royal jelly
	40	patatine al formaggio 40	1	40 cheese chips
	41	patatine 41	6	41 chips
	42	persistente 42	17	42 long lasting
	43	pesce 43	4	43 fish
	44	piselli bolliti 44	1	44 boiled peas
	45	rape 45	1	45 turnip
	46	resina 46	1	46 resin
	47	retrogusto acido 47	2	47 sour aftertaste
	48	retrogusto amaro 48	5	48 bitter aftertaste
	49	retrogusto dolce 49	3	49 sweet aftertaste
	50	retrogusto biscottato 50	1	50 baked aftertaste
	51	ricorda l´infanzia 51	1	51 memory of childhood
	52	ricorda l ' India 52	1	52 memory of India
	53	risotto 53	1	53 risotto
	54	rotondo 54	1	54 round taste
	55	salamoia 55	3	55 preserved under salt
	56	salato, un po´salato 56	121	56 salty, slightly salty
	57	salsa di soia 57	9	57 soy soce
	58	schifoso 58	6	58 disgusting
	59	senza gusto, blando 59	18	59 bland
	60	sughetto di arrosto 60	3	60 gravy
	61	saporito/ sapido 61	4	61 savory
	62	sangue 62	2	62 blood
	63	speziato 63	3	63 spicy
	64	strano 64	11	64 odd
	65	sushi 65	1	65 sushi
	66	tremendo 66	1	66 terrible
	67	umami/glutammato 67	4	67 umami/glutamate
	68	un po' piccante 68	1	68 spicy/hot
	69	vellutato 69	1	69 silky taste
	70	zolfo 70	1	70 sulfur
