# Supplementary material for: Dataset of verbal evaluation of umami taste in Europe
Source: Data Brief. 2020 Jan 7;28:105102. doi: 10.1016/j.dib.2019.105102 (PMC6961172; doi:10.1016/j.dib.2019.105102)
Supplement: Multimedia component 4 [file mmc4.xml]

<?xml version="1.0" encoding="utf-8" standalone="no"?>
<data>
  <datasets>
    <author>emilia.iannilli@googlemail.com</author>
    <type>0</type>
    <dataset>
      <value>6</value>
      <reason>Other (please explain)</reason>
      <comments>I have submitted my raw data as a supplementary data file along with my manuscript.</comments>
    </dataset>
  </datasets>
</data>
